# Supplementary material for: A Novel Modeling Optimization Approach for a Seven-Channel Titania Ceramic Membrane in an Oily Wastewater Filtration System Based on Experimentation, Full Factorial Design, and Machine Learning
Source: Membranes (Basel). 2024 Sep 20;14(9):199. doi: 10.3390/membranes14090199 (PMC11433700; doi:10.3390/membranes14090199)
Supplement: Supplementary file 1 [file membranes-14-00199-s001.zip]

Archive with 1 entries (1 files):
- membranes-3178407-supplementary.pdf
